# Supplementary material for: Solvent-Engineered PEACl Passivation: A Pathway to 24.27% Efficiency and Industrially Scalable Perovskite Solar Cells
Source: Nanomaterials (Basel). 2025 May 6;15(9):699. doi: 10.3390/nano15090699 (PMC12073452; doi:10.3390/nano15090699)
Supplement: Supplementary file 1 [file nanomaterials-15-00699-s001.zip]

Archive with 1 entries (1 files):
- nanomaterials-3570304-supplementary.pdf
